# Supplementary material for: Population genetics of Glossina palpalis palpalis in sleeping sickness foci of Côte d’Ivoire before and after vector control
Source: Infect Genet Evol. 2019 Nov;75:103963. doi: 10.1016/j.meegid.2019.103963 (PMC6853165; doi:10.1016/j.meegid.2019.103963)
Supplement: Supplementary Table S1 — Raw data of Glossina palpalis palpalis of Bonon and Sinfra HAT foci. The different columns correspond to (in order): year, month and day of sampling; sampling site, treatment (To-T4), cohort (generations 1-11), trap names, latitude and longitude (in decimal degrees), individual labels, sex, the combination of treatment-Site-Trap to define subsamples and the different genotypes at the 10 loci (two columns per locus). The first row contains column headers and the other rows correspond to the different tsetse fly individuals. [file mmc1.txt]

Year	Month	Day	Site	Treatment	Cohort	Trap	Latitude	Longitude	Individual	Sex	Treat-Site-Trap	X55-3	X55-3	XpGp13	XpGp13	pGp20	pGp20	pGp24	pGp24	pGp27	pGp27	B3	B3	XB104	XB104	XB110	XB110	C102	C102	GPCAG	GPCAG
2015	jun	3	Bonon	T0	1	BE4008	6.799628	-6.01699	51	F	T0-Bonon-BE4008	191	205	204	214	274	274	218	230	176	176	201	205	232	236	181	181	290	290	216	219
2015	jun	3	Bonon	T0	1	BE4008	6.799628	-6.01699	52	F	T0-Bonon-BE4008	193	199	196	212	245	282	218	224	174	178	201	211	202	220	179	201	281	281	198	216
2015	jun	3	Bonon	T0	1	BE4008	6.799628	-6.01699	53	F	T0-Bonon-BE4008	195	195	196	204	254	272	224	228	164	178	203	207	202	220	179	179	287	290	216	216
2015	jun	3	Bonon	T0	1	BE4008	6.799628	-6.01699	54	F	T0-Bonon-BE4008	181	191	204	224	243	262	218	224	164	164	203	205	198	224	199	199	281	290	204	219
2015	jun	3	Bonon	T0	1	BE4008	6.799628	-6.01699	55	F	T0-Bonon-BE4008	181	199	216	250	274	276	224	230	168	178	205	207	216	220	179	179	290	290	213	216
2015	jun	3	Bonon	T0	1	BE4008	6.799628	-6.01699	56	M	T0-Bonon-BE4008	191	191	214	214	260	264	224	234	166	178	203	209	208	208	179	179	290	290	216	216
2015	jun	3	Bonon	T0	1	BE4008	6.799628	-6.01699	57	F	T0-Bonon-BE4008	199	199	208	256	249	254	228	245	180	188	203	203	196	230	179	225	287	290	210	216
2015	jun	3	Bonon	T0	1	BE4008	6.799628	-6.01699	58	M	T0-Bonon-BE4008	191	191	202	202	262	264	218	230	164	214	203	205	238	238	209	209	290	290	210	216
2015	jun	3	Bonon	T0	1	BE4008	6.799628	-6.01699	59	F	T0-Bonon-BE4008	181	189	202	224	266	290	214	226	164	198	203	203	204	232	179	203	284	284	210	216
2015	jun	3	Bonon	T0	1	BE4008	6.799628	-6.01699	60	F	T0-Bonon-BE4008	191	203	204	266	233	286	218	234	192	200	203	207	230	234	181	181	287	287	213	219
2015	jun	3	Bonon	T0	1	BE4008	6.799628	-6.01699	61	F	T0-Bonon-BE4008	181	199	196	204	260	294	224	232	162	172	209	209	230	234	179	179	290	290	216	216
2015	jun	3	Bonon	T0	1	BE4008	6.799628	-6.01699	202	F	T0-Bonon-BE4008	197	199	202	210	252	270	218	226	178	182	207	207	192	218	209	239	290	290	216	216
2015	jun	3	Bonon	T0	1	BE4008	6.799628	-6.01699	204	F	T0-Bonon-BE4008	191	197	202	224	249	260	218	232	182	184	205	209	206	236	181	181	290	293	210	216
2015	jun	3	Bonon	T0	1	BE4008	6.799628	-6.01699	205	F	T0-Bonon-BE4008	181	181	196	204	266	266	218	262	172	188	203	207	212	230	249	277	284	290	213	219
2015	jun	3	Bonon	T0	1	BE4008	6.799628	-6.01699	206	F	T0-Bonon-BE4008	191	203	214	272	249	262	218	238	166	180	203	203	208	234	179	203	287	290	210	216
2015	jun	3	Bonon	T0	1	BE4021	6.798892	-6.042165	165	F	T0-Bonon-BE4021	0	0	202	202	328	328	0	0	176	176	205	213	202	202	0	0	284	290	210	216
2015	jun	3	Bonon	T0	1	BE4021	6.798892	-6.042165	166	M	T0-Bonon-BE4021	195	195	204	204	249	254	214	220	180	180	205	205	230	230	181	181	281	287	204	213
2015	jun	3	Bonon	T0	1	BE4021	6.798892	-6.042165	15	F	T0-Bonon-BE4021	181	191	202	216	258	266	218	220	162	174	203	213	194	202	179	187	281	290	207	216
2015	jun	3	Bonon	T0	1	BE4021	6.798892	-6.042165	16	F	T0-Bonon-BE4021	191	191	206	216	233	249	218	226	198	198	205	209	208	216	201	201	281	290	216	216
2015	jun	3	Bonon	T0	1	BE4021	6.798892	-6.042165	17	M	T0-Bonon-BE4021	0	0	196	196	262	280	220	238	172	186	203	211	222	222	211	211	281	284	210	216
2015	jun	3	Bonon	T0	1	BE4021	6.798892	-6.042165	18	M	T0-Bonon-BE4021	199	199	204	204	258	258	218	226	174	174	207	207	226	226	241	241	281	281	210	213
2015	jun	3	Bonon	T0	1	BE4021	6.798892	-6.042165	19	F	T0-Bonon-BE4021	203	203	196	216	260	262	224	224	164	164	205	207	236	240	179	179	290	290	216	228
2015	jun	3	Bonon	T0	1	BE4021	6.798892	-6.042165	20	F	T0-Bonon-BE4021	181	181	206	210	260	264	234	236	164	164	205	213	230	232	221	257	284	290	222	222
2015	jun	3	Bonon	T0	1	BE4021	6.798892	-6.042165	21	M	T0-Bonon-BE4021	199	199	222	222	266	284	228	238	172	178	203	213	204	204	201	201	284	290	216	222
2015	jun	3	Bonon	T0	1	BE4021	6.798892	-6.042165	23	F	T0-Bonon-BE4021	191	201	196	204	264	264	214	228	166	186	201	203	240	244	179	179	290	290	210	216
2015	jun	3	Bonon	T0	1	BE4021	6.798892	-6.042165	24	F	T0-Bonon-BE4021	181	191	202	204	260	262	214	220	174	208	201	205	204	222	179	179	290	290	207	219
2015	jun	3	Bonon	T0	1	BE4021	6.798892	-6.042165	25	M	T0-Bonon-BE4021	197	197	216	216	266	282	218	224	166	172	203	205	230	230	203	203	284	290	216	216
2015	jun	3	Bonon	T0	1	BE4021	6.798892	-6.042165	26	M	T0-Bonon-BE4021	219	219	214	214	252	274	216	228	166	166	203	205	228	228	197	197	290	290	207	216
2015	jun	3	Bonon	T0	1	BE4021	6.798892	-6.042165	155	F	T0-Bonon-BE4021	191	199	204	210	252	262	228	234	166	178	205	205	226	226	201	201	290	293	213	216
2015	jun	3	Bonon	T0	1	BE4021	6.798892	-6.042165	156	F	T0-Bonon-BE4021	181	199	214	224	262	264	218	220	184	204	203	205	210	250	179	195	290	293	204	222
2015	jun	3	Bonon	T0	1	BE4021	6.798892	-6.042165	157	F	T0-Bonon-BE4021	191	191	202	260	252	286	214	218	164	176	203	215	204	208	197	201	281	284	204	213
2015	jun	3	Bonon	T0	1	BE4022	6.797846	-6.039936	158	F	T0-Bonon-BE4022	193	199	206	216	264	266	218	236	176	176	215	215	192	228	181	201	290	290	204	222
2015	jun	3	Bonon	T0	1	BE4022	6.797846	-6.039936	1	F	T0-Bonon-BE4022	181	191	202	202	264	296	220	226	166	174	201	201	206	210	175	201	293	293	0	0
2015	jun	3	Bonon	T0	1	BE4022	6.797846	-6.039936	2	F	T0-Bonon-BE4022	181	191	204	204	243	294	218	218	172	172	203	207	204	232	223	223	290	290	207	213
2015	jun	3	Bonon	T0	1	BE4022	6.797846	-6.039936	3	F	T0-Bonon-BE4022	191	191	212	214	249	254	224	234	164	180	203	211	206	256	199	223	278	290	216	216
2015	jun	3	Bonon	T0	1	BE4022	6.797846	-6.039936	4	M	T0-Bonon-BE4022	181	181	204	204	249	252	218	260	172	194	205	205	232	232	177	177	290	290	207	216
2015	jun	3	Bonon	T0	1	BE4022	6.797846	-6.039936	5	F	T0-Bonon-BE4022	181	197	202	202	276	278	220	234	166	182	205	205	208	220	199	203	287	290	216	216
2015	jun	3	Bonon	T0	1	BE4022	6.797846	-6.039936	8	F	T0-Bonon-BE4022	191	191	204	206	254	260	218	224	170	170	205	213	204	216	199	223	281	290	219	219
2015	jun	3	Bonon	T0	1	BE4022	6.797846	-6.039936	9	F	T0-Bonon-BE4022	191	191	206	220	260	288	234	234	178	178	203	203	202	202	179	201	290	293	213	219
2015	jun	3	Bonon	T0	1	BE4022	6.797846	-6.039936	10	F	T0-Bonon-BE4022	191	191	196	202	270	270	218	218	168	182	203	203	208	236	185	205	290	290	213	219
2015	jun	3	Bonon	T0	1	BE4022	6.797846	-6.039936	11	F	T0-Bonon-BE4022	191	201	204	204	245	260	214	214	192	192	180	203	208	232	195	201	281	287	213	219
2015	jun	3	Bonon	T0	1	BE4022	6.797846	-6.039936	12	F	T0-Bonon-BE4022	191	195	206	224	286	286	218	232	180	196	203	203	186	214	203	205	290	290	213	219
2015	jun	3	Bonon	T0	1	BE4022	6.797846	-6.039936	13	F	T0-Bonon-BE4022	181	181	196	208	252	262	220	224	166	182	201	205	210	216	179	209	287	290	219	222
2015	jun	3	Bonon	T0	1	BE4022	6.797846	-6.039936	14	F	T0-Bonon-BE4022	199	199	208	210	266	270	230	238	172	174	205	205	194	226	179	197	290	290	219	222
2015	jun	3	Bonon	T0	1	BE4022	6.797846	-6.039936	122	F	T0-Bonon-BE4022	191	191	202	214	252	262	232	232	172	198	205	205	194	218	179	259	287	296	216	222
2015	jun	3	Bonon	T0	1	BE4022	6.797846	-6.039936	124	F	T0-Bonon-BE4022	191	195	202	204	243	262	0	0	0	0	203	203	202	234	179	179	290	290	213	219
2015	jun	3	Bonon	T0	1	BE4022	6.797846	-6.039936	125	F	T0-Bonon-BE4022	191	191	202	210	256	256	0	0	172	172	203	203	200	206	179	225	0	0	216	222
2015	jun	3	Bonon	T0	1	BE4022	6.797846	-6.039936	126	F	T0-Bonon-BE4022	191	191	212	224	264	266	220	232	184	184	203	205	208	236	179	179	284	287	204	219
2015	jun	3	Bonon	T0	1	BE4022	6.797846	-6.039936	127	F	T0-Bonon-BE4022	183	183	196	202	270	270	220	230	178	178	203	213	210	212	185	229	284	290	219	219
2015	jun	3	Bonon	T0	1	BE4022	6.797846	-6.039936	128	F	T0-Bonon-BE4022	191	191	206	224	274	280	243	256	172	172	201	207	204	214	179	193	284	287	216	216
2015	jun	3	Bonon	T0	1	BE4022	6.797846	-6.039936	129	F	T0-Bonon-BE4022	201	201	224	224	272	290	218	218	182	198	201	209	204	244	179	251	281	281	216	219
2015	jun	3	Bonon	T0	1	BE4022	6.797846	-6.039936	130	F	T0-Bonon-BE4022	181	181	196	206	245	262	218	218	176	198	203	203	210	230	209	261	287	290	216	222
2015	jun	3	Bonon	T0	1	BG4010	6.802025	-6.017057	71	F	T0-Bonon-BG4010	191	215	214	232	264	286	228	234	164	172	203	209	210	218	179	227	290	290	216	216
2015	jun	3	Bonon	T0	1	BG4010	6.802025	-6.017057	72	F	T0-Bonon-BG4010	201	209	202	210	262	262	218	230	178	180	203	203	194	222	179	209	290	290	216	216
2015	jun	3	Bonon	T0	1	BG4010	6.802025	-6.017057	73	F	T0-Bonon-BG4010	191	195	216	226	249	249	0	0	174	180	203	205	218	232	177	203	290	290	216	219
2015	jun	3	Bonon	T0	1	BG4010	6.802025	-6.017057	74	F	T0-Bonon-BG4010	181	181	202	216	245	254	214	228	166	172	209	209	210	226	177	225	290	290	210	216
2015	jun	3	Bonon	T0	1	BG4010	6.802025	-6.017057	75	F	T0-Bonon-BG4010	189	217	246	252	266	320	224	224	172	172	203	217	206	226	225	251	281	284	204	213
2015	jun	3	Bonon	T0	1	BG4010	6.802025	-6.017057	77	F	T0-Bonon-BG4010	191	199	200	212	245	254	224	224	166	166	203	209	206	216	179	179	284	290	207	216
2015	jun	3	Bonon	T0	1	BG4010	6.802025	-6.017057	78	M	T0-Bonon-BG4010	183	183	202	202	260	268	220	228	166	172	209	213	214	214	179	179	287	290	207	216
2015	jun	3	Bonon	T0	1	BG4010	6.802025	-6.017057	79	M	T0-Bonon-BG4010	201	201	196	196	245	284	214	218	172	178	205	209	234	234	183	183	281	284	216	216
2015	jun	3	Bonon	T0	1	BG4010	6.802025	-6.017057	186	F	T0-Bonon-BG4010	191	191	204	214	272	274	218	226	164	172	205	205	228	236	179	195	290	290	207	216
2015	jun	3	Bonon	T0	1	BG4010	6.802025	-6.017057	187	F	T0-Bonon-BG4010	191	197	196	202	252	256	224	228	176	188	205	209	228	238	197	227	287	290	210	216
2015	jun	3	Bonon	T0	1	BG4010	6.802025	-6.017057	188	F	T0-Bonon-BG4010	181	201	202	250	249	249	220	226	164	164	203	205	196	240	197	201	287	290	207	216
2015	jun	3	Bonon	T0	1	BG4010	6.802025	-6.017057	189	F	T0-Bonon-BG4010	191	191	204	212	254	276	218	226	166	172	181	203	0	0	199	245	290	293	213	213
2015	jun	3	Bonon	T0	1	BG4010	6.802025	-6.017057	190	F	T0-Bonon-BG4010	191	199	196	226	0	0	220	226	166	172	203	205	0	0	181	201	284	287	216	216
2015	jun	3	Bonon	T0	1	BG4010	6.802025	-6.017057	6	F	T0-Bonon-BG4010	201	201	208	212	266	270	220	230	172	186	181	181	204	232	211	211	290	290	207	222
2015	jun	3	Bonon	T0	1	BG4018	6.79621	-6.034411	87	M	T0-Bonon-BG4018	201	201	204	204	266	268	224	238	174	212	203	203	236	236	199	199	284	293	210	216
2015	jun	3	Bonon	T0	1	BG4018	6.79621	-6.034411	88	F	T0-Bonon-BG4018	191	201	208	224	245	266	218	230	164	174	203	203	208	210	205	223	290	293	207	216
2015	jun	3	Bonon	T0	1	BG4018	6.79621	-6.034411	89	F	T0-Bonon-BG4018	181	181	214	216	258	270	230	234	172	180	203	203	228	232	179	201	281	290	210	219
2015	jun	3	Bonon	T0	1	BG4018	6.79621	-6.034411	90	F	T0-Bonon-BG4018	181	197	204	206	249	256	214	228	178	194	205	205	232	240	179	245	281	290	207	216
2015	jun	3	Bonon	T0	1	BG4018	6.79621	-6.034411	91	F	T0-Bonon-BG4018	191	191	196	210	260	264	214	230	164	166	203	213	204	240	175	179	278	290	216	222
2015	jun	3	Bonon	T0	1	BG4018	6.79621	-6.034411	92	F	T0-Bonon-BG4018	191	191	202	204	266	270	224	241	182	182	205	207	202	212	179	243	281	290	201	210
2015	jun	3	Bonon	T0	1	BG4018	6.79621	-6.034411	93	M	T0-Bonon-BG4018	191	191	204	204	254	280	218	232	176	176	205	207	210	210	0	0	290	293	216	216
2015	jun	3	Bonon	T0	1	BG4018	6.79621	-6.034411	94	F	T0-Bonon-BG4018	191	191	204	224	268	278	214	220	168	174	203	205	220	236	195	195	284	284	210	216
2015	jun	3	Bonon	T0	1	BG4018	6.79621	-6.034411	95	F	T0-Bonon-BG4018	191	191	204	214	254	254	218	218	166	182	203	205	202	206	0	0	287	293	216	219
2015	jun	3	Bonon	T0	1	BG4018	6.79621	-6.034411	96	F	T0-Bonon-BG4018	175	191	204	224	260	260	214	218	166	166	205	205	208	230	203	203	281	290	219	219
2015	jun	3	Bonon	T0	1	BG4018	6.79621	-6.034411	142	F	T0-Bonon-BG4018	193	201	202	212	252	276	218	232	166	188	0	0	230	240	175	179	287	287	210	213
2015	jun	3	Bonon	T0	1	BG4018	6.79621	-6.034411	143	F	T0-Bonon-BG4018	193	193	204	210	256	262	224	232	182	182	203	203	214	218	179	183	281	281	216	216
2015	jun	3	Bonon	T0	1	BG4018	6.79621	-6.034411	144	F	T0-Bonon-BG4018	191	199	204	206	254	254	220	226	174	192	207	209	206	232	181	257	284	290	216	216
2015	jun	3	Bonon	T0	1	BG4018	6.79621	-6.034411	185	M	T0-Bonon-BG4018	191	191	202	202	260	266	214	218	164	164	203	203	236	236	199	199	281	287	207	216
2015	jun	3	Bonon	T0	1	BG4018	6.79621	-6.034411	145	F	T0-Bonon-BG4018	181	185	204	214	245	252	218	220	164	164	203	203	212	232	227	233	290	290	210	216
2015	jun	3	Bonon	T0	1	BG4018	6.79621	-6.034411	146	M	T0-Bonon-BG4018	191	191	206	206	249	254	218	228	174	178	201	201	204	204	187	187	290	296	207	210
2015	jun	3	Bonon	T0	1	BG4018	6.79621	-6.034411	147	F	T0-Bonon-BG4018	191	203	210	256	260	264	218	234	164	208	207	207	202	204	203	233	284	290	207	216
2015	jun	3	Bonon	T0	1	BG4018	6.79621	-6.034411	148	M	T0-Bonon-BG4018	191	191	218	218	252	304	218	224	168	180	203	203	196	196	179	179	281	287	216	216
2015	jun	3	Bonon	T0	1	BG4018	6.79621	-6.034411	149	F	T0-Bonon-BG4018	195	201	196	202	241	264	218	220	172	194	205	205	212	236	179	179	287	290	213	216
2015	jun	3	Bonon	T0	1	BG4018	6.79621	-6.034411	150	F	T0-Bonon-BG4018	191	191	210	214	249	298	232	234	180	202	203	203	202	230	179	179	290	290	216	225
2015	jun	3	Bonon	T0	1	BG4018	6.79621	-6.034411	151	F	T0-Bonon-BG4018	191	197	204	214	252	252	0	0	194	194	203	207	214	216	181	201	287	290	210	216
2015	jun	3	Bonon	T0	1	BG4018	6.79621	-6.034411	7	M	T0-Bonon-BG4018	0	0	196	196	266	274	220	224	178	178	203	207	226	226	179	179	284	290	216	222
2015	jun	3	Bonon	T0	1	BG4020	6.800583	-6.040877	152	M	T0-Bonon-BG4020	221	221	214	214	260	268	218	234	198	208	203	209	220	220	235	235	290	290	210	216
2015	jun	3	Bonon	T0	1	BG4020	6.800583	-6.040877	153	M	T0-Bonon-BG4020	191	191	202	202	256	266	218	224	172	178	205	207	202	202	179	179	281	290	216	222
2015	jun	3	Bonon	T0	1	BG4020	6.800583	-6.040877	29	M	T0-Bonon-BG4020	197	197	214	214	252	264	218	234	172	172	203	203	228	228	197	197	290	293	204	216
2015	jun	3	Bonon	T0	1	BG4020	6.800583	-6.040877	30	M	T0-Bonon-BG4020	191	191	204	204	249	286	214	234	172	172	181	203	226	226	181	181	290	290	216	216
2015	jun	3	Bonon	T0	1	BG4020	6.800583	-6.040877	31	F	T0-Bonon-BG4020	197	199	204	204	245	245	218	218	166	166	201	209	204	204	199	211	281	287	216	216
2015	jun	3	Bonon	T0	1	BG4020	6.800583	-6.040877	32	F	T0-Bonon-BG4020	181	195	224	232	258	294	218	224	166	172	207	211	212	230	179	251	281	293	216	216
2015	jun	3	Bonon	T0	1	BG4020	6.800583	-6.040877	33	M	T0-Bonon-BG4020	0	0	202	202	270	286	218	226	164	182	203	203	224	224	241	241	287	290	201	210
2015	jun	3	Bonon	T0	1	BG4020	6.800583	-6.040877	34	M	T0-Bonon-BG4020	191	191	202	202	252	268	214	218	166	166	203	203	208	208	179	179	281	290	213	216
2015	jun	3	Bonon	T0	1	BG4020	6.800583	-6.040877	36	F	T0-Bonon-BG4020	191	191	202	224	290	352	232	236	174	184	203	203	216	226	235	235	284	290	207	216
2015	jun	3	Bonon	T0	1	BG4020	6.800583	-6.040877	37	F	T0-Bonon-BG4020	193	193	204	224	266	278	218	236	178	182	203	205	220	220	179	201	290	290	216	216
2015	jun	3	Bonon	T0	1	BG4020	6.800583	-6.040877	38	F	T0-Bonon-BG4020	189	225	196	226	252	290	216	220	172	178	205	207	202	242	179	179	284	293	210	216
2015	jun	3	Bonon	T0	1	BG4020	6.800583	-6.040877	160	F	T0-Bonon-BG4020	191	191	204	212	249	284	218	226	166	172	203	215	212	244	179	179	281	287	207	231
2015	jun	3	Bonon	T0	1	BG4020	6.800583	-6.040877	161	F	T0-Bonon-BG4020	191	191	198	216	288	290	214	218	180	180	203	203	222	236	179	227	290	290	210	210
2015	jun	3	Bonon	T0	1	BG4020	6.800583	-6.040877	162	F	T0-Bonon-BG4020	181	217	204	206	249	260	0	0	176	196	205	207	194	204	203	221	290	290	201	204
2015	jun	3	Bonon	T0	1	BG4020	6.800583	-6.040877	163	F	T0-Bonon-BG4020	189	195	206	260	256	256	218	245	166	172	213	213	208	232	177	205	284	290	213	216
2015	may	24	Sinfra	T0	1	SE1012	6.568457	-5.81886	49	F	T0-Sinfra-SE1012	191	197	196	204	0	0	226	226	172	172	205	205	222	240	179	179	281	290	204	219
2015	may	24	Sinfra	T0	1	SE1012	6.568457	-5.81886	50	M	T0-Sinfra-SE1012	201	201	224	224	270	272	230	241	188	188	201	205	192	192	227	227	281	290	219	222
2015	may	24	Sinfra	T0	1	SE1012	6.568457	-5.81886	51	M	T0-Sinfra-SE1012	191	191	210	210	264	266	214	218	166	180	205	205	202	202	181	181	290	290	216	219
2015	may	24	Sinfra	T0	1	SE1012	6.568457	-5.81886	52	F	T0-Sinfra-SE1012	201	219	204	214	274	278	214	234	168	174	203	203	204	206	199	199	287	290	210	216
2015	may	24	Sinfra	T0	1	SE1012	6.568457	-5.81886	53	F	T0-Sinfra-SE1012	181	181	206	222	274	278	218	226	178	178	203	205	202	206	209	209	287	290	219	219
2015	may	24	Sinfra	T0	1	SE1012	6.568457	-5.81886	54	F	T0-Sinfra-SE1012	183	191	196	216	0	0	206	218	166	172	209	215	204	228	0	0	287	290	0	0
2015	may	24	Sinfra	T0	1	SE1012	6.568457	-5.81886	55	F	T0-Sinfra-SE1012	191	191	202	218	254	266	226	228	186	186	205	205	202	206	179	179	281	290	219	219
2015	may	24	Sinfra	T0	1	SE1012	6.568457	-5.81886	56	F	T0-Sinfra-SE1012	203	203	202	214	254	260	216	228	166	172	203	203	188	194	179	179	284	290	0	0
2015	may	24	Sinfra	T0	1	SE1012	6.568457	-5.81886	57	F	T0-Sinfra-SE1012	181	193	202	204	266	266	214	232	166	210	203	203	204	228	183	183	281	284	219	219
2015	may	24	Sinfra	T0	1	SE1012	6.568457	-5.81886	58	F	T0-Sinfra-SE1012	191	191	0	0	254	266	226	228	186	186	205	205	202	206	179	233	281	290	219	219
2015	may	24	Sinfra	T0	1	SE1012	6.568457	-5.81886	83	F	T0-Sinfra-SE1012	193	203	204	218	268	296	228	234	180	190	203	203	206	214	181	181	290	290	216	222
2015	may	24	Sinfra	T0	1	SE1012	6.568457	-5.81886	84	F	T0-Sinfra-SE1012	195	201	196	204	247	258	214	218	166	172	209	213	210	212	179	201	284	290	219	219
2015	may	24	Sinfra	T0	1	SE1012	6.568457	-5.81886	85	F	T0-Sinfra-SE1012	191	197	204	206	284	306	224	226	178	178	205	213	194	214	179	181	281	290	219	219
2015	may	24	Sinfra	T0	1	SE1012	6.568457	-5.81886	86	F	T0-Sinfra-SE1012	183	191	204	204	270	270	218	228	164	166	205	207	204	206	201	201	287	290	216	219
2015	may	24	Sinfra	T0	1	SE1012	6.568457	-5.81886	87	M	T0-Sinfra-SE1012	183	183	206	206	264	268	218	220	164	166	181	207	216	216	181	181	290	290	207	219
2015	may	24	Sinfra	T0	1	SE1012	6.568457	-5.81886	88	F	T0-Sinfra-SE1012	197	197	196	222	254	268	0	0	182	190	203	203	200	222	0	0	0	0	210	219
2015	may	24	Sinfra	T0	1	SE1012	6.568457	-5.81886	89	F	T0-Sinfra-SE1012	191	195	202	210	258	264	220	224	174	174	203	205	214	218	181	197	281	287	0	0
2015	may	24	Sinfra	T0	1	SE1012	6.568457	-5.81886	90	M	T0-Sinfra-SE1012	191	191	204	204	254	262	220	234	166	184	201	201	226	226	179	179	290	290	216	219
2015	may	24	Sinfra	T0	1	SE1012	6.568457	-5.81886	91	F	T0-Sinfra-SE1012	191	191	204	204	254	266	218	238	172	180	205	213	204	214	211	223	290	293	213	219
2015	may	24	Sinfra	T0	1	SE1013	6.570989	-5.817816	28	F	T0-Sinfra-SE1013	197	199	202	210	258	268	216	220	166	166	203	203	190	216	175	179	281	290	0	0
2015	may	24	Sinfra	T0	1	SE1013	6.570989	-5.817816	29	F	T0-Sinfra-SE1013	181	191	204	226	256	274	216	234	166	166	203	203	188	220	181	197	281	290	213	213
2015	may	24	Sinfra	T0	1	SE1013	6.570989	-5.817816	30	F	T0-Sinfra-SE1013	191	191	204	206	254	286	230	234	166	174	203	213	206	254	179	197	284	287	213	219
2015	may	24	Sinfra	T0	1	SE1013	6.570989	-5.817816	31	F	T0-Sinfra-SE1013	191	191	202	222	270	270	218	220	212	212	201	203	202	232	179	179	290	293	219	228
2015	may	24	Sinfra	T0	1	SE1013	6.570989	-5.817816	32	F	T0-Sinfra-SE1013	193	193	196	202	252	316	218	220	166	190	203	205	204	222	199	199	284	290	219	219
2015	may	24	Sinfra	T0	1	SE1013	6.570989	-5.817816	33	F	T0-Sinfra-SE1013	181	191	196	202	258	262	214	230	166	184	203	203	226	254	181	201	281	293	219	219
2015	may	24	Sinfra	T0	1	SE1013	6.570989	-5.817816	34	M	T0-Sinfra-SE1013	191	191	196	196	237	254	218	220	180	202	203	211	208	208	201	201	290	290	219	219
2015	may	24	Sinfra	T0	1	SE1013	6.570989	-5.817816	35	M	T0-Sinfra-SE1013	191	191	204	204	262	262	216	230	174	174	203	209	224	224	179	179	293	293	219	222
2015	may	24	Sinfra	T0	1	SE1013	6.570989	-5.817816	36	M	T0-Sinfra-SE1013	195	195	216	216	252	264	218	226	174	180	205	207	200	200	179	179	284	284	216	216
2015	may	24	Sinfra	T0	1	SE1013	6.570989	-5.817816	37	F	T0-Sinfra-SE1013	191	191	202	218	260	274	232	234	0	0	201	205	206	232	179	201	281	290	0	0
2015	may	24	Sinfra	T0	1	SE1013	6.570989	-5.817816	38	F	T0-Sinfra-SE1013	193	199	208	216	252	268	226	226	178	198	203	203	222	234	179	179	281	287	222	225
2015	may	24	Sinfra	T0	1	SE1013	6.570989	-5.817816	39	F	T0-Sinfra-SE1013	189	189	204	214	268	268	220	247	180	204	201	201	212	230	179	179	290	290	0	0
2015	may	24	Sinfra	T0	1	SE1013	6.570989	-5.817816	67	M	T0-Sinfra-SE1013	191	191	214	214	282	286	226	234	168	198	203	203	230	230	179	179	287	290	219	219
2015	may	24	Sinfra	T0	1	SE1013	6.570989	-5.817816	69	F	T0-Sinfra-SE1013	191	191	202	210	256	256	214	226	164	170	203	205	202	232	211	235	290	293	219	219
2015	may	24	Sinfra	T0	1	SE1013	6.570989	-5.817816	70	F	T0-Sinfra-SE1013	181	195	202	216	252	268	214	226	190	190	203	203	188	202	203	229	281	284	213	219
2015	may	24	Sinfra	T0	1	SE1013	6.570989	-5.817816	71	M	T0-Sinfra-SE1013	181	181	212	212	262	270	218	218	166	166	203	213	204	204	0	0	287	290	219	231
2015	may	24	Sinfra	T0	1	SE1013	6.570989	-5.817816	72	F	T0-Sinfra-SE1013	0	0	196	222	245	252	0	0	166	172	193	203	194	230	199	201	290	290	216	219
2015	may	24	Sinfra	T0	1	SE1013	6.570989	-5.817816	73	F	T0-Sinfra-SE1013	197	197	196	206	260	268	214	241	166	174	203	203	202	202	177	235	290	290	213	219
2015	may	24	Sinfra	T0	1	SE1013	6.570989	-5.817816	74	F	T0-Sinfra-SE1013	0	0	204	212	245	270	230	232	172	182	207	207	202	224	225	225	281	290	219	222
2015	may	24	Sinfra	T0	1	SE1013	6.570989	-5.817816	75	F	T0-Sinfra-SE1013	181	193	202	214	268	276	218	258	176	182	205	205	216	236	197	197	269	275	219	219
2015	may	24	Sinfra	T0	1	SE1013	6.570989	-5.817816	76	M	T0-Sinfra-SE1013	0	0	222	222	252	290	218	226	198	198	207	207	216	216	199	199	290	290	210	219
2015	may	24	Sinfra	T0	1	SE1013	6.570989	-5.817816	77	F	T0-Sinfra-SE1013	203	203	216	222	243	243	216	218	176	176	203	203	202	206	179	203	281	287	219	219
2015	may	24	Sinfra	T0	1	SE1013	6.570989	-5.817816	78	F	T0-Sinfra-SE1013	191	191	202	212	262	266	218	234	172	172	201	209	210	224	181	229	290	290	219	219
2015	may	24	Sinfra	T0	1	SE1013	6.570989	-5.817816	79	F	T0-Sinfra-SE1013	181	181	210	222	254	254	218	220	166	166	201	203	204	208	181	181	281	293	207	216
2015	may	24	Sinfra	T0	1	SE1013	6.570989	-5.817816	80	F	T0-Sinfra-SE1013	191	199	196	222	264	266	230	230	176	180	203	211	204	230	179	179	290	290	213	219
2015	may	24	Sinfra	T0	1	SE2002	6.596033	-5.881206	5	F	T0-Sinfra-SE2002	191	199	202	204	268	284	218	234	166	180	203	207	210	230	203	203	281	290	219	219
2015	may	24	Sinfra	T0	1	SE2002	6.596033	-5.881206	6	F	T0-Sinfra-SE2002	191	191	204	208	272	272	218	243	172	180	201	213	206	232	175	179	281	284	219	219
2015	may	24	Sinfra	T0	1	SE2002	6.596033	-5.881206	7	F	T0-Sinfra-SE2002	193	195	202	202	264	266	218	258	166	166	209	213	204	240	179	193	281	290	219	219
2015	may	24	Sinfra	T0	1	SE2002	6.596033	-5.881206	8	M	T0-Sinfra-SE2002	181	181	196	196	245	272	224	234	168	186	205	209	212	212	179	179	281	290	219	219
2015	may	24	Sinfra	T0	1	SE2002	6.596033	-5.881206	9	F	T0-Sinfra-SE2002	189	203	202	206	252	252	218	218	180	180	201	203	202	204	179	247	287	290	216	219
2015	may	24	Sinfra	T0	1	SE2002	6.596033	-5.881206	10	F	T0-Sinfra-SE2002	193	193	210	222	268	278	220	241	180	180	209	209	208	228	179	199	290	293	213	222
2015	may	24	Sinfra	T0	1	SE2002	6.596033	-5.881206	11	M	T0-Sinfra-SE2002	199	199	216	216	270	270	218	220	180	180	203	205	230	230	179	179	287	290	219	222
2015	may	24	Sinfra	T0	1	SE2002	6.596033	-5.881206	12	F	T0-Sinfra-SE2002	191	191	204	206	270	278	220	220	166	166	205	205	226	232	179	201	290	293	213	213
2015	may	24	Sinfra	T0	1	SE2002	6.596033	-5.881206	13	F	T0-Sinfra-SE2002	195	195	204	208	245	254	214	214	194	194	203	209	254	256	179	227	287	290	207	219
2015	may	24	Sinfra	T0	1	SE2002	6.596033	-5.881206	14	F	T0-Sinfra-SE2002	181	181	202	210	245	245	218	220	166	172	201	203	190	226	199	205	287	290	213	219
2015	may	24	Sinfra	T0	1	SE2002	6.596033	-5.881206	16	F	T0-Sinfra-SE2002	199	203	202	214	252	266	218	232	164	164	213	213	202	204	179	179	290	290	213	213
2015	may	24	Sinfra	T0	1	SE2002	6.596033	-5.881206	17	M	T0-Sinfra-SE2002	201	201	202	202	233	286	218	218	166	194	203	207	204	204	227	227	287	290	210	213
2015	may	24	Sinfra	T0	1	SE2002	6.596033	-5.881206	71	M	T0-Sinfra-SE2002	199	199	202	202	243	260	216	218	166	166	203	203	234	234	205	205	281	281	213	213
2015	may	24	Sinfra	T0	1	SE2002	6.596033	-5.881206	72	M	T0-Sinfra-SE2002	191	191	202	202	264	272	218	220	178	190	203	205	204	204	183	183	290	290	216	219
2015	may	24	Sinfra	T0	1	SE2002	6.596033	-5.881206	73	F	T0-Sinfra-SE2002	195	195	204	210	0	0	0	0	166	172	203	203	214	236	179	179	290	293	219	219
2015	may	24	Sinfra	T0	1	SE2002	6.596033	-5.881206	74	F	T0-Sinfra-SE2002	191	199	196	202	280	280	218	226	180	188	181	213	0	0	0	0	0	0	219	225
2015	may	24	Sinfra	T0	1	SE2002	6.596033	-5.881206	75	F	T0-Sinfra-SE2002	191	191	202	208	245	282	216	226	174	190	205	209	226	226	179	179	290	293	219	225
2015	may	24	Sinfra	T0	1	SE2002	6.596033	-5.881206	76	F	T0-Sinfra-SE2002	181	201	204	222	262	268	224	232	166	166	205	213	230	230	179	179	290	290	219	219
2015	may	24	Sinfra	T0	1	SE2002	6.596033	-5.881206	77	F	T0-Sinfra-SE2002	191	205	196	202	215	262	234	254	176	186	205	209	198	226	0	0	290	290	219	225
2015	may	24	Sinfra	T0	1	SE2002	6.596033	-5.881206	78	F	T0-Sinfra-SE2002	191	191	196	204	284	284	218	226	164	180	203	211	204	228	175	227	281	293	213	219
2015	may	24	Sinfra	T0	1	SE2002	6.596033	-5.881206	80	F	T0-Sinfra-SE2002	193	193	202	222	0	0	218	224	164	172	203	203	202	216	201	245	284	290	210	219
2015	may	24	Sinfra	T0	1	SE2002	6.596033	-5.881206	81	F	T0-Sinfra-SE2002	193	195	202	204	256	266	218	258	182	184	203	203	204	226	179	181	290	290	0	0
2015	may	24	Sinfra	T0	1	SE2004	6.593842	-5.879638	18	F	T0-Sinfra-SE2004	181	181	202	210	254	286	230	232	164	164	205	209	206	218	179	183	284	290	219	222
2015	may	24	Sinfra	T0	1	SE2004	6.593842	-5.879638	19	F	T0-Sinfra-SE2004	199	199	210	218	254	258	218	226	164	164	205	207	200	222	179	179	290	290	219	219
2015	may	24	Sinfra	T0	1	SE2004	6.593842	-5.879638	21	F	T0-Sinfra-SE2004	181	181	196	224	254	318	218	218	164	184	209	209	202	204	185	217	284	287	219	219
2015	may	24	Sinfra	T0	1	SE2004	6.593842	-5.879638	22	F	T0-Sinfra-SE2004	191	191	196	222	292	292	218	238	180	186	203	207	206	206	179	179	281	284	0	0
2015	may	24	Sinfra	T0	1	SE2004	6.593842	-5.879638	24	F	T0-Sinfra-SE2004	191	191	204	228	254	274	220	236	174	178	203	205	228	232	179	179	290	293	219	219
2015	may	24	Sinfra	T0	1	SE2004	6.593842	-5.879638	25	M	T0-Sinfra-SE2004	0	0	216	216	264	266	218	220	172	180	211	211	204	204	201	201	290	290	225	228
2015	may	24	Sinfra	T0	1	SE2004	6.593842	-5.879638	26	M	T0-Sinfra-SE2004	181	181	204	204	264	264	218	264	172	198	205	215	204	204	205	205	278	284	216	219
2015	may	24	Sinfra	T0	1	SE2004	6.593842	-5.879638	27	F	T0-Sinfra-SE2004	203	203	196	204	243	272	214	214	178	184	203	211	194	194	183	183	281	290	207	219
2015	may	24	Sinfra	T0	1	SE2004	6.593842	-5.879638	28	F	T0-Sinfra-SE2004	199	199	210	222	233	252	214	214	164	180	203	207	202	230	187	205	284	293	213	222
2015	may	24	Sinfra	T0	1	SE2004	6.593842	-5.879638	51	F	T0-Sinfra-SE2004	181	181	204	224	264	284	218	232	166	168	201	203	0	0	179	179	284	290	213	216
2015	may	24	Sinfra	T0	1	SE2004	6.593842	-5.879638	52	F	T0-Sinfra-SE2004	191	191	0	0	245	245	218	234	174	178	203	205	202	206	0	0	281	287	219	228
2015	may	24	Sinfra	T0	1	SE2004	6.593842	-5.879638	53	F	T0-Sinfra-SE2004	191	193	196	216	262	268	218	228	172	176	201	207	204	228	0	0	281	281	0	0
2015	may	24	Sinfra	T0	1	SE2004	6.593842	-5.879638	54	M	T0-Sinfra-SE2004	219	219	204	204	266	276	226	241	166	166	203	205	232	232	179	179	284	290	216	219
2015	may	24	Sinfra	T0	1	SE2004	6.593842	-5.879638	55	M	T0-Sinfra-SE2004	0	0	196	196	266	266	214	236	164	196	215	215	204	204	219	219	290	293	213	213
2015	may	24	Sinfra	T0	1	SE2004	6.593842	-5.879638	56	F	T0-Sinfra-SE2004	191	191	202	216	270	270	218	232	172	172	207	207	192	204	179	179	281	293	219	225
2015	may	24	Sinfra	T0	1	SE2004	6.593842	-5.879638	57	F	T0-Sinfra-SE2004	191	191	204	222	243	243	224	234	166	166	207	207	202	204	179	179	287	290	216	216
2015	may	24	Sinfra	T0	1	SE2004	6.593842	-5.879638	58	F	T0-Sinfra-SE2004	191	191	202	210	264	300	218	224	188	188	201	207	210	230	187	187	290	293	219	219
2015	may	24	Sinfra	T0	1	SE2004	6.593842	-5.879638	59	M	T0-Sinfra-SE2004	181	181	222	222	268	286	230	230	172	188	209	209	204	204	221	221	284	290	219	225
2015	may	24	Sinfra	T0	1	SE2004	6.593842	-5.879638	60	M	T0-Sinfra-SE2004	0	0	0	0	260	282	220	234	164	188	203	207	232	232	0	0	0	0	0	0
2016	nov	27	Sinfra	T0_bis	9	S1023	6.57123	-5.823212	1	F	T0_bis-Sinfra-S1023	191	195	202	204	249	252	218	226	176	192	193	205	202	208	179	179	281	287	219	228
2016	nov	27	Sinfra	T0_bis	9	S1023	6.57123	-5.823212	2	F	T0_bis-Sinfra-S1023	191	199	196	202	252	282	218	234	184	200	203	205	204	224	179	197	284	290	219	219
2016	nov	27	Sinfra	T0_bis	9	S1023	6.57123	-5.823212	3	F	T0_bis-Sinfra-S1023	191	191	196	202	262	274	218	220	174	188	211	211	204	214	179	199	281	290	207	213
2016	nov	27	Sinfra	T0_bis	9	S1023	6.57123	-5.823212	4	F	T0_bis-Sinfra-S1023	191	191	212	212	254	288	0	0	166	172	0	0	0	0	201	201	0	0	219	225
2016	nov	27	Sinfra	T0_bis	9	S1023	6.57123	-5.823212	6	F	T0_bis-Sinfra-S1023	227	247	196	214	245	245	214	241	186	192	203	215	202	238	181	205	290	290	213	219
2016	nov	27	Sinfra	T0_bis	9	S1023	6.57123	-5.823212	5	F	T0_bis-Sinfra-S1023	191	191	202	212	252	288	218	220	164	178	205	213	204	240	199	241	284	290	210	219
2016	nov	27	Sinfra	T0_bis	9	S1023	6.57123	-5.823212	7	F	T0_bis-Sinfra-S1023	191	197	204	222	254	268	218	220	172	180	201	207	208	228	229	265	284	287	207	210
2016	nov	27	Sinfra	T0_bis	9	S1023	6.57123	-5.823212	8	F	T0_bis-Sinfra-S1023	195	199	204	204	237	286	220	220	174	174	203	211	200	220	177	179	290	290	219	222
2016	nov	27	Sinfra	T0_bis	9	S1023	6.57123	-5.823212	9	F	T0_bis-Sinfra-S1023	191	201	196	222	262	316	226	226	172	178	203	207	220	242	179	223	281	290	219	225
2016	nov	27	Sinfra	T0_bis	9	S1023	6.57123	-5.823212	10	F	T0_bis-Sinfra-S1023	183	183	202	222	292	292	214	226	172	198	203	203	188	234	179	199	284	290	219	222
2016	nov	27	Sinfra	T0_bis	9	S1023	6.57123	-5.823212	11	F	T0_bis-Sinfra-S1023	191	191	196	202	243	243	218	228	180	186	203	203	194	208	195	203	278	290	216	219
2016	nov	27	Sinfra	T0_bis	9	S1023	6.57123	-5.823212	12	F	T0_bis-Sinfra-S1023	183	191	210	216	272	272	218	258	178	182	203	203	204	224	199	263	281	284	210	219
2016	nov	27	Sinfra	T0_bis	9	S1023	6.57123	-5.823212	13	M	T0_bis-Sinfra-S1023	195	195	0	0	245	245	218	218	166	176	0	0	206	206	0	0	0	0	222	225
2016	nov	27	Sinfra	T0_bis	9	S1023	6.57123	-5.823212	14	M	T0_bis-Sinfra-S1023	181	181	210	210	264	268	228	234	172	190	203	203	214	214	237	237	281	293	210	219
2016	nov	27	Sinfra	T0_bis	9	S1023	6.57123	-5.823212	15	M	T0_bis-Sinfra-S1023	191	191	202	202	252	254	218	228	166	178	205	213	220	220	179	179	290	296	219	219
2016	nov	27	Sinfra	T0_bis	9	S1023	6.57123	-5.823212	16	M	T0_bis-Sinfra-S1023	197	197	196	196	264	288	218	226	164	172	205	213	228	228	179	179	290	290	216	219
2016	nov	27	Sinfra	T0_bis	9	S1031	6.57106	-5.817794	32	F	T0_bis-Sinfra-S1031	193	201	210	210	254	286	214	218	164	192	203	207	224	226	203	215	278	281	216	225
2016	nov	27	Sinfra	T0_bis	9	S1031	6.57106	-5.817794	33	F	T0_bis-Sinfra-S1031	191	191	202	204	254	268	216	218	180	180	209	209	204	228	181	203	281	290	219	228
2016	nov	27	Sinfra	T0_bis	9	S1031	6.57106	-5.817794	34	M	T0_bis-Sinfra-S1031	191	191	202	202	260	260	218	234	166	186	203	203	206	206	217	217	290	290	219	222
2016	nov	27	Sinfra	T0_bis	9	S1031	6.57106	-5.817794	35	F	T0_bis-Sinfra-S1031	191	191	196	196	252	256	206	218	172	184	201	213	194	234	179	197	287	290	207	219
2016	nov	27	Sinfra	T0_bis	9	S1031	6.57106	-5.817794	36	F	T0_bis-Sinfra-S1031	199	199	204	210	254	286	224	234	190	190	203	209	194	224	179	199	290	293	210	219
2016	nov	27	Sinfra	T0_bis	9	S1031	6.57106	-5.817794	37	M	T0_bis-Sinfra-S1031	199	199	202	202	256	272	218	222	172	174	207	215	224	224	181	181	281	290	210	219
2016	nov	27	Sinfra	T0_bis	9	S1031	6.57106	-5.817794	38	M	T0_bis-Sinfra-S1031	201	201	206	206	252	272	214	214	164	168	209	209	204	204	201	201	290	290	216	219
2016	nov	27	Sinfra	T0_bis	9	S1031	6.57106	-5.817794	39	F	T0_bis-Sinfra-S1031	181	181	204	204	262	264	224	226	186	202	203	207	202	220	179	265	281	293	213	219
2016	nov	27	Sinfra	T0_bis	9	S1031	6.57106	-5.817794	40	M	T0_bis-Sinfra-S1031	191	191	196	196	243	276	218	258	164	164	205	207	226	226	201	201	281	290	210	219
2016	nov	28	Sinfra	T0_bis	9	S1031	6.57106	-5.817794	118	M	T0_bis-Sinfra-S1031	191	191	196	196	245	247	214	218	172	198	203	215	204	204	179	179	278	290	216	219
2016	nov	28	Sinfra	T0_bis	9	S1031	6.57106	-5.817794	119	F	T0_bis-Sinfra-S1031	191	201	204	208	262	266	226	226	180	182	205	205	212	230	181	255	290	290	213	219
2016	nov	28	Sinfra	T0_bis	9	S1031	6.57106	-5.817794	120	F	T0_bis-Sinfra-S1031	197	203	196	216	260	276	214	241	164	182	205	209	222	230	245	247	287	287	219	219
2016	nov	28	Sinfra	T0_bis	9	S1031	6.57106	-5.817794	121	F	T0_bis-Sinfra-S1031	199	199	218	222	266	266	218	226	212	214	205	215	202	202	179	217	281	290	210	222
2016	nov	28	Sinfra	T0_bis	9	S1031	6.57106	-5.817794	122	F	T0_bis-Sinfra-S1031	191	205	202	210	276	278	218	220	168	168	207	209	206	206	179	201	290	293	213	225
2016	nov	30	Sinfra	T0_bis	9	S5030	6.627242	-5.92322	149	F	T0_bis-Sinfra-S5030	183	183	202	208	270	270	220	232	176	198	203	211	202	216	201	229	290	293	213	219
2016	nov	30	Sinfra	T0_bis	9	S5030	6.627242	-5.92322	150	F	T0_bis-Sinfra-S5030	199	199	202	206	266	266	216	241	166	166	209	209	192	202	195	199	284	287	213	213
2016	nov	30	Sinfra	T0_bis	9	S5030	6.627242	-5.92322	151	F	T0_bis-Sinfra-S5030	191	191	204	216	266	270	220	238	188	188	203	205	194	210	181	181	281	290	219	219
2016	nov	30	Sinfra	T0_bis	9	S5030	6.627242	-5.92322	152	M	T0_bis-Sinfra-S5030	191	191	220	220	266	278	218	218	176	176	205	205	204	204	201	201	284	287	219	219
2016	dec	1	Sinfra	T0_bis	9	S5030	6.627242	-5.92322	167	F	T0_bis-Sinfra-S5030	201	201	196	208	260	262	218	220	166	166	203	203	206	228	203	203	278	290	219	219
2016	dec	1	Sinfra	T0_bis	9	S5030	6.627242	-5.92322	168	F	T0_bis-Sinfra-S5030	181	199	202	222	270	292	214	224	166	166	203	213	204	230	179	179	281	287	219	219
2016	dec	1	Sinfra	T0_bis	9	S5030	6.627242	-5.92322	169	F	T0_bis-Sinfra-S5030	181	181	196	208	274	292	218	226	166	176	205	205	206	208	179	183	290	290	204	219
2016	dec	1	Sinfra	T0_bis	9	S5030	6.627242	-5.92322	170	F	T0_bis-Sinfra-S5030	217	217	216	222	254	254	214	234	168	172	0	0	188	228	203	247	287	290	210	216
2016	dec	1	Sinfra	T0_bis	9	S5030	6.627242	-5.92322	171	F	T0_bis-Sinfra-S5030	191	191	204	208	266	268	218	226	166	166	203	203	202	230	179	179	287	290	213	219
2016	dec	1	Sinfra	T0_bis	9	S5030	6.627242	-5.92322	172	M	T0_bis-Sinfra-S5030	199	199	208	208	264	298	218	228	172	176	207	207	242	242	285	285	287	290	219	225
2016	dec	1	Sinfra	T0_bis	9	S5030	6.627242	-5.92322	173	F	T0_bis-Sinfra-S5030	191	191	208	214	266	266	218	234	166	166	203	205	204	232	203	273	290	290	216	222
2016	dec	1	Sinfra	T0_bis	9	S5030	6.627242	-5.92322	174	F	T0_bis-Sinfra-S5030	197	199	208	224	249	260	218	232	172	172	203	203	210	216	0	0	269	290	213	222
2016	dec	1	Sinfra	T0_bis	9	S5030	6.627242	-5.92322	175	F	T0_bis-Sinfra-S5030	201	201	208	216	260	346	220	224	166	178	203	203	188	202	179	179	290	293	213	228
2016	nov	30	Sinfra	T0_bis	9	S5031	6.626293	-5.923251	134	F	T0_bis-Sinfra-S5031	191	191	204	206	252	252	218	232	168	174	209	209	216	230	201	237	287	290	219	237
2016	nov	30	Sinfra	T0_bis	9	S5031	6.626293	-5.923251	135	F	T0_bis-Sinfra-S5031	191	201	204	210	231	252	224	224	174	190	203	207	204	228	257	257	284	290	213	219
2016	nov	30	Sinfra	T0_bis	9	S5031	6.626293	-5.923251	136	F	T0_bis-Sinfra-S5031	189	189	204	210	245	266	218	232	178	178	203	203	204	232	181	181	290	290	210	219
2016	nov	30	Sinfra	T0_bis	9	S5031	6.626293	-5.923251	137	F	T0_bis-Sinfra-S5031	181	181	204	222	264	270	218	232	182	182	209	215	206	238	169	197	281	290	216	219
2016	nov	30	Sinfra	T0_bis	9	S5031	6.626293	-5.923251	138	F	T0_bis-Sinfra-S5031	191	191	216	216	231	249	0	0	178	178	203	203	202	216	203	203	281	290	219	219
2016	nov	30	Sinfra	T0_bis	9	S5031	6.626293	-5.923251	139	M	T0_bis-Sinfra-S5031	0	0	204	204	260	266	218	226	168	168	203	209	204	204	181	181	287	290	213	219
2016	nov	30	Sinfra	T0_bis	9	S5031	6.626293	-5.923251	140	M	T0_bis-Sinfra-S5031	193	193	202	202	268	274	234	258	178	180	181	205	204	204	247	247	290	290	219	219
2016	nov	30	Sinfra	T0_bis	9	S5031	6.626293	-5.923251	141	M	T0_bis-Sinfra-S5031	191	191	196	196	252	252	214	232	164	184	205	205	204	204	179	179	290	290	216	225
2016	nov	30	Sinfra	T0_bis	9	S5031	6.626293	-5.923251	142	F	T0_bis-Sinfra-S5031	191	191	216	216	262	262	218	218	174	194	205	209	188	204	179	209	284	290	207	219
2016	nov	30	Sinfra	T0_bis	9	S5031	6.626293	-5.923251	143	F	T0_bis-Sinfra-S5031	199	199	208	222	260	264	218	220	172	190	203	205	204	236	181	229	281	296	207	219
2016	dec	1	Sinfra	T0_bis	9	S5031	6.626293	-5.923251	165	F	T0_bis-Sinfra-S5031	203	203	202	208	245	302	224	241	174	188	203	205	204	208	179	253	281	287	213	219
2016	dec	1	Sinfra	T0_bis	9	S5031	6.626293	-5.923251	166	F	T0_bis-Sinfra-S5031	197	197	216	216	245	245	214	238	204	244	209	213	200	204	181	183	287	290	210	210
2016	jun	2	Bonon	T1	7	BE4008	6.799628	-6.01699	26	F	T1-Bonon-BE4008	191	191	196	204	254	272	218	230	166	166	203	209	204	232	181	205	290	290	219	219
2016	jun	2	Bonon	T1	7	BE4022	6.797846	-6.039936	21	M	T1-Bonon-BE4022	191	191	222	222	276	282	220	226	190	192	201	203	232	232	205	205	281	287	210	219
2016	jun	2	Bonon	T1	7	BE4022	6.797846	-6.039936	41	F	T1-Bonon-BE4022	189	195	204	204	266	286	218	232	172	194	213	215	210	236	197	201	281	290	213	219
2016	jun	2	Bonon	T1	7	BE4022	6.797846	-6.039936	42	F	T1-Bonon-BE4022	193	193	202	204	262	292	216	230	172	172	209	209	204	220	183	199	287	290	219	219
2016	jun	2	Bonon	T1	7	BG4010	6.802025	-6.017057	24	F	T1-Bonon-BG4010	191	191	224	224	252	272	216	258	164	172	203	203	228	242	183	193	290	290	210	219
2016	jun	2	Bonon	T1	7	BG4010	6.802025	-6.017057	25	M	T1-Bonon-BG4010	187	187	208	208	252	350	0	0	166	174	203	215	212	212	229	229	281	290	219	222
2016	jun	2	Bonon	T1	7	BG4018	6.79621	-6.034411	11	F	T1-Bonon-BG4018	201	207	202	204	266	266	232	262	166	174	203	203	192	214	197	199	281	290	210	219
2016	jun	2	Bonon	T1	7	BG4018	6.79621	-6.034411	12	F	T1-Bonon-BG4018	191	191	208	216	274	274	234	236	174	180	203	207	208	238	181	209	281	290	213	219
2016	jun	2	Bonon	T1	7	BG4018	6.79621	-6.034411	13	F	T1-Bonon-BG4018	197	199	196	196	264	264	218	218	164	204	203	207	188	204	181	201	281	284	216	222
2016	jun	2	Bonon	T1	7	BG4018	6.79621	-6.034411	14	F	T1-Bonon-BG4018	191	195	196	220	232	232	0	0	166	176	0	0	192	234	197	197	0	0	210	222
2016	jun	2	Bonon	T1	7	BG4018	6.79621	-6.034411	15	F	T1-Bonon-BG4018	181	195	202	226	254	254	218	224	164	164	205	213	204	212	211	233	284	287	219	219
2016	jun	2	Bonon	T1	7	BG4018	6.79621	-6.034411	16	M	T1-Bonon-BG4018	191	191	208	208	249	270	214	214	172	190	203	205	244	244	201	201	287	287	219	219
2016	jun	2	Bonon	T1	7	BG4018	6.79621	-6.034411	17	M	T1-Bonon-BG4018	199	199	204	204	245	252	218	218	178	180	0	0	234	234	201	201	290	293	219	219
2016	jun	2	Bonon	T1	7	BG4018	6.79621	-6.034411	18	M	T1-Bonon-BG4018	197	197	212	212	252	260	214	218	168	176	203	203	208	208	201	201	284	284	213	213
2016	jun	2	Bonon	T1	7	BG4018	6.79621	-6.034411	19	M	T1-Bonon-BG4018	191	191	204	204	0	0	218	254	166	202	203	203	256	256	179	179	290	293	219	219
2016	jun	2	Bonon	T1	7	BG4018	6.79621	-6.034411	20	M	T1-Bonon-BG4018	191	191	218	218	264	310	218	224	172	176	203	203	232	232	185	185	287	290	219	222
2016	jun	2	Bonon	T1	7	BG4018	6.79621	-6.034411	27	M	T1-Bonon-BG4018	197	197	224	224	254	254	206	218	166	186	203	207	214	214	203	203	281	290	219	219
2016	jun	2	Bonon	T1	7	BG4018	6.79621	-6.034411	28	M	T1-Bonon-BG4018	201	201	214	214	254	270	0	0	166	176	203	207	222	222	203	203	0	0	210	213
2016	jun	2	Bonon	T1	7	BG4018	6.79621	-6.034411	29	M	T1-Bonon-BG4018	0	0	208	208	249	249	218	218	164	172	201	201	208	208	181	181	290	290	213	219
2016	jun	2	Bonon	T1	7	BG4018	6.79621	-6.034411	30	M	T1-Bonon-BG4018	193	193	208	208	249	249	218	218	172	180	203	203	204	204	197	197	281	284	216	219
2016	jun	2	Bonon	T1	7	BG4018	6.79621	-6.034411	31	F	T1-Bonon-BG4018	0	0	204	224	264	266	0	0	164	164	0	0	208	226	179	185	284	290	219	219
2016	jun	2	Bonon	T1	7	BG4018	6.79621	-6.034411	32	F	T1-Bonon-BG4018	191	193	202	218	245	268	218	241	166	180	205	205	206	238	177	199	281	290	219	222
2016	jun	2	Bonon	T1	7	BG4018	6.79621	-6.034411	33	F	T1-Bonon-BG4018	193	199	202	218	252	252	218	220	166	168	203	205	216	230	179	179	287	287	216	219
2016	jun	2	Bonon	T1	7	BG4018	6.79621	-6.034411	34	F	T1-Bonon-BG4018	195	195	202	224	264	266	218	232	166	178	203	205	202	210	205	225	290	296	219	219
2016	jun	2	Bonon	T1	7	BG4020	6.800583	-6.040877	9	F	T1-Bonon-BG4020	191	191	204	220	268	280	218	234	172	176	193	205	188	206	179	209	290	290	219	231
2016	jun	2	Bonon	T1	7	BG4020	6.800583	-6.040877	10	F	T1-Bonon-BG4020	191	191	204	224	264	264	228	256	172	176	203	207	204	206	179	179	278	290	219	222
2016	jun	2	Bonon	T1	7	BG4020	6.800583	-6.040877	35	F	T1-Bonon-BG4020	0	0	204	204	243	258	218	218	166	184	207	211	204	206	0	0	278	281	219	222
2016	jun	2	Bonon	T1	7	BG4020	6.800583	-6.040877	36	F	T1-Bonon-BG4020	183	191	196	212	254	268	218	236	178	178	207	207	204	222	179	197	290	290	216	216
2016	jun	2	Bonon	T1	7	BG4020	6.800583	-6.040877	37	F	T1-Bonon-BG4020	195	195	212	214	245	264	214	241	164	194	203	205	212	224	177	177	281	290	216	219
2016	jun	2	Bonon	T1	7	BG4020	6.800583	-6.040877	38	M	T1-Bonon-BG4020	199	199	212	212	266	268	0	0	174	174	203	205	206	206	179	179	290	290	219	219
2016	jun	2	Bonon	T1	7	BG4020	6.800583	-6.040877	40	M	T1-Bonon-BG4020	217	217	214	214	262	280	226	226	192	192	205	205	224	224	179	179	296	296	216	219
2016	sep	29	Bonon	T2	8	BE4008	6.799628	-6.01699	1	F	T2-Bonon-BE4008	191	191	206	224	241	292	226	234	192	192	203	203	206	208	179	203	290	296	219	222
2016	sep	29	Bonon	T2	8	BE4008	6.799628	-6.01699	2	F	T2-Bonon-BE4008	201	201	196	204	264	264	236	256	172	172	203	203	188	204	179	179	290	293	219	219
2016	sep	29	Bonon	T2	8	BE4008	6.799628	-6.01699	36	M	T2-Bonon-BE4008	199	199	212	212	268	270	228	228	176	198	209	213	236	236	195	195	287	290	219	219
2016	sep	29	Bonon	T2	8	BE4008	6.799628	-6.01699	70	F	T2-Bonon-BE4008	181	191	204	204	260	260	220	256	180	208	203	205	212	230	179	209	281	290	216	219
2016	sep	29	Bonon	T2	8	BE4008	6.799628	-6.01699	71	F	T2-Bonon-BE4008	191	191	202	212	254	284	214	226	166	166	211	213	194	210	179	205	290	290	219	222
2016	sep	29	Bonon	T2	8	BE4021	6.798892	-6.042165	20	F	T2-Bonon-BE4021	201	201	202	212	249	268	218	224	168	174	203	203	218	228	199	199	287	290	213	219
2016	sep	29	Bonon	T2	8	BE4021	6.798892	-6.042165	21	F	T2-Bonon-BE4021	191	199	204	206	270	270	218	218	166	166	0	0	0	0	197	241	290	290	210	219
2016	sep	29	Bonon	T2	8	BE4021	6.798892	-6.042165	22	F	T2-Bonon-BE4021	181	203	196	202	270	274	226	234	166	166	203	209	204	210	181	201	284	287	213	219
2016	sep	29	Bonon	T2	8	BE4021	6.798892	-6.042165	23	F	T2-Bonon-BE4021	189	189	202	250	262	268	218	218	0	0	205	205	206	234	0	0	281	290	219	219
2016	sep	29	Bonon	T2	8	BE4021	6.798892	-6.042165	39	M	T2-Bonon-BE4021	191	191	202	202	252	268	214	224	172	174	203	207	232	232	0	0	290	290	213	219
2016	sep	29	Bonon	T2	8	BE4021	6.798892	-6.042165	40	M	T2-Bonon-BE4021	191	191	214	214	266	284	214	226	166	174	203	203	220	220	0	0	290	290	213	219
2016	sep	29	Bonon	T2	8	BE4021	6.798892	-6.042165	42	M	T2-Bonon-BE4021	197	197	204	204	288	290	220	226	178	184	205	205	230	230	0	0	290	290	213	222
2016	sep	29	Bonon	T2	8	BE4021	6.798892	-6.042165	43	M	T2-Bonon-BE4021	181	181	202	202	249	268	214	218	172	172	203	203	228	228	199	199	290	290	204	219
2016	sep	29	Bonon	T2	8	BE4021	6.798892	-6.042165	44	F	T2-Bonon-BE4021	0	0	196	230	260	270	218	234	166	178	203	207	204	232	175	179	281	284	213	219
2016	sep	29	Bonon	T2	8	BE4021	6.798892	-6.042165	47	F	T2-Bonon-BE4021	0	0	190	202	0	0	226	232	178	178	207	209	204	208	199	241	290	290	0	0
2016	sep	29	Bonon	T2	8	BE4021	6.798892	-6.042165	48	F	T2-Bonon-BE4021	195	195	202	210	252	260	218	218	180	180	203	215	202	202	0	0	287	290	219	222
2016	sep	29	Bonon	T2	8	BG4010	6.802025	-6.017057	24	F	T2-Bonon-BG4010	191	195	202	226	245	249	218	230	174	174	207	207	226	234	179	201	284	290	213	213
2016	sep	29	Bonon	T2	8	BG4010	6.802025	-6.017057	25	F	T2-Bonon-BG4010	189	189	204	212	272	296	216	216	180	180	201	205	222	224	179	179	281	290	219	219
2016	sep	29	Bonon	T2	8	BG4010	6.802025	-6.017057	33	M	T2-Bonon-BG4010	191	191	204	204	254	272	0	0	182	182	205	209	240	240	179	179	281	290	213	222
2016	sep	29	Bonon	T2	8	BG4010	6.802025	-6.017057	34	M	T2-Bonon-BG4010	201	201	204	204	264	270	218	250	174	178	207	215	220	220	181	181	281	290	219	222
2016	sep	29	Bonon	T2	8	BG4010	6.802025	-6.017057	67	F	T2-Bonon-BG4010	191	199	206	210	290	290	222	236	174	198	203	211	222	226	179	243	287	290	216	219
2016	sep	29	Bonon	T2	8	BG4010	6.802025	-6.017057	68	F	T2-Bonon-BG4010	185	185	204	204	245	254	218	241	166	166	205	207	204	210	179	179	284	290	219	219
2016	sep	29	Bonon	T2	8	BG4018	6.79621	-6.034411	3	F	T2-Bonon-BG4018	191	195	204	212	268	278	218	218	166	174	201	201	214	232	179	185	290	290	216	219
2016	sep	29	Bonon	T2	8	BG4018	6.79621	-6.034411	4	F	T2-Bonon-BG4018	181	203	196	196	252	252	218	218	166	166	0	0	204	234	179	201	290	290	210	213
2016	sep	29	Bonon	T2	8	BG4018	6.79621	-6.034411	5	F	T2-Bonon-BG4018	181	181	202	214	264	264	214	224	166	170	203	207	194	206	179	211	281	281	219	219
2016	sep	29	Bonon	T2	8	BG4018	6.79621	-6.034411	6	F	T2-Bonon-BG4018	197	197	202	204	260	264	218	226	176	186	0	0	194	248	0	0	0	0	219	222
2016	sep	29	Bonon	T2	8	BG4018	6.79621	-6.034411	7	F	T2-Bonon-BG4018	191	201	202	208	260	260	214	218	0	0	201	201	202	204	199	201	281	281	219	219
2016	sep	29	Bonon	T2	8	BG4018	6.79621	-6.034411	8	F	T2-Bonon-BG4018	197	197	204	218	245	264	0	0	164	166	209	209	220	236	179	263	281	290	210	219
2016	sep	29	Bonon	T2	8	BG4018	6.79621	-6.034411	9	F	T2-Bonon-BG4018	203	207	204	204	256	260	218	220	164	166	207	207	204	232	197	233	284	290	213	219
2016	sep	29	Bonon	T2	8	BG4018	6.79621	-6.034411	10	F	T2-Bonon-BG4018	181	181	202	210	302	352	214	218	178	192	203	207	216	228	179	201	281	290	222	222
2016	sep	29	Bonon	T2	8	BG4018	6.79621	-6.034411	31	M	T2-Bonon-BG4018	199	199	214	214	254	264	214	214	164	180	0	0	214	214	179	179	290	290	222	225
2016	sep	29	Bonon	T2	8	BG4018	6.79621	-6.034411	32	M	T2-Bonon-BG4018	199	199	256	256	256	266	218	238	164	182	205	207	192	192	181	181	281	290	210	219
2016	sep	29	Bonon	T2	8	BG4018	6.79621	-6.034411	35	M	T2-Bonon-BG4018	191	191	214	214	252	268	220	236	166	204	203	209	234	234	179	179	290	293	219	222
2016	sep	29	Bonon	T2	8	BG4018	6.79621	-6.034411	50	F	T2-Bonon-BG4018	191	191	204	214	264	264	226	241	164	172	180	207	202	202	181	211	281	287	204	213
2016	sep	29	Bonon	T2	8	BG4018	6.79621	-6.034411	51	F	T2-Bonon-BG4018	189	189	202	214	282	286	218	218	164	174	205	207	188	202	179	203	281	290	216	219
2016	sep	29	Bonon	T2	8	BG4018	6.79621	-6.034411	52	F	T2-Bonon-BG4018	191	191	196	214	276	276	224	226	166	166	203	205	204	206	197	259	284	287	219	219
2016	sep	29	Bonon	T2	8	BG4018	6.79621	-6.034411	53	F	T2-Bonon-BG4018	191	191	202	204	264	266	216	230	176	182	203	203	234	240	179	225	281	281	219	222
2016	sep	29	Bonon	T2	8	BG4018	6.79621	-6.034411	54	F	T2-Bonon-BG4018	191	191	202	224	0	0	214	258	164	180	203	203	0	0	175	263	281	290	216	216
2016	sep	29	Bonon	T2	8	BG4018	6.79621	-6.034411	55	F	T2-Bonon-BG4018	199	199	190	204	256	276	214	218	168	198	201	207	224	230	179	201	290	293	216	222
2016	sep	29	Bonon	T2	8	BG4018	6.79621	-6.034411	56	F	T2-Bonon-BG4018	181	197	202	210	254	286	218	218	202	202	201	213	0	0	203	247	287	290	216	219
2016	sep	29	Bonon	T2	8	BG4020	6.800583	-6.040877	12	F	T2-Bonon-BG4020	199	199	210	214	260	266	218	236	182	182	205	209	204	206	195	203	290	290	219	219
2016	sep	29	Bonon	T2	8	BG4020	6.800583	-6.040877	13	F	T2-Bonon-BG4020	181	191	202	206	244	258	220	234	166	166	207	207	226	236	199	211	287	290	219	222
2016	sep	29	Bonon	T2	8	BG4020	6.800583	-6.040877	14	F	T2-Bonon-BG4020	181	191	202	210	244	260	220	228	190	190	180	203	186	192	175	205	281	290	219	219
2016	sep	29	Bonon	T2	8	BG4020	6.800583	-6.040877	15	F	T2-Bonon-BG4020	181	181	202	216	264	264	214	224	166	170	203	207	194	206	179	211	281	281	219	219
2016	sep	29	Bonon	T2	8	BG4020	6.800583	-6.040877	16	F	T2-Bonon-BG4020	201	201	214	224	264	264	218	218	172	172	0	0	228	236	205	231	290	296	213	219
2016	sep	29	Bonon	T2	8	BG4020	6.800583	-6.040877	28	M	T2-Bonon-BG4020	0	0	204	204	262	264	220	224	174	200	203	203	232	232	215	215	284	293	210	213
2016	sep	29	Bonon	T2	8	BG4020	6.800583	-6.040877	38	M	T2-Bonon-BG4020	207	207	190	190	274	274	218	226	164	174	0	0	208	208	179	179	281	290	216	219
2016	sep	29	Bonon	T2	8	BG4020	6.800583	-6.040877	57	F	T2-Bonon-BG4020	195	201	196	208	249	264	220	228	164	172	205	205	220	238	179	179	290	290	213	216
2016	sep	29	Bonon	T2	8	BG4020	6.800583	-6.040877	58	F	T2-Bonon-BG4020	191	199	202	204	262	302	218	220	178	208	207	209	202	238	197	201	290	290	219	219
2016	sep	29	Bonon	T2	8	BG4020	6.800583	-6.040877	60	F	T2-Bonon-BG4020	181	199	196	212	264	268	218	236	174	178	203	203	0	0	227	239	287	290	219	228
2016	sep	29	Bonon	T2	8	BG4020	6.800583	-6.040877	61	F	T2-Bonon-BG4020	181	199	196	212	264	268	218	236	174	178	203	203	188	208	227	239	287	290	219	228
2016	dec	16	Bonon	T3	10	BE4008	6.799628	-6.01699	56	F	T3-Bonon-BE4008	183	183	196	206	245	260	0	0	164	164	203	217	204	228	179	201	290	293	216	219
2016	dec	16	Bonon	T3	10	BE4008	6.799628	-6.01699	57	F	T3-Bonon-BE4008	191	191	202	208	260	270	218	224	178	178	211	211	220	238	0	0	284	290	213	219
2016	dec	16	Bonon	T3	10	BE4008	6.799628	-6.01699	58	F	T3-Bonon-BE4008	181	191	202	208	247	264	216	218	0	0	205	205	200	228	0	0	287	290	201	219
2016	dec	16	Bonon	T3	10	BE4008	6.799628	-6.01699	59	F	T3-Bonon-BE4008	191	191	202	214	262	264	218	220	166	166	203	203	202	204	179	199	284	290	219	222
2016	dec	16	Bonon	T3	10	BE4008	6.799628	-6.01699	60	F	T3-Bonon-BE4008	191	195	196	224	254	274	214	218	164	164	205	207	214	234	0	0	287	290	219	219
2016	dec	16	Bonon	T3	10	BE4008	6.799628	-6.01699	61	F	T3-Bonon-BE4008	191	201	202	214	252	270	218	238	166	180	207	209	230	230	175	199	290	296	213	219
2016	dec	16	Bonon	T3	10	BE4021	6.798892	-6.042165	15	F	T3-Bonon-BE4021	191	199	206	224	266	286	218	218	166	172	201	207	206	232	225	233	284	284	210	210
2016	dec	16	Bonon	T3	10	BE4021	6.798892	-6.042165	16	F	T3-Bonon-BE4021	0	0	204	212	260	260	224	224	0	0	203	203	202	208	0	0	281	287	219	219
2016	dec	16	Bonon	T3	10	BE4021	6.798892	-6.042165	17	F	T3-Bonon-BE4021	197	205	202	202	254	284	218	238	166	172	203	203	202	244	195	195	284	290	219	219
2016	dec	16	Bonon	T3	10	BE4021	6.798892	-6.042165	18	F	T3-Bonon-BE4021	191	191	208	216	252	252	0	0	166	168	203	203	194	220	179	215	287	290	213	219
2016	dec	16	Bonon	T3	10	BE4021	6.798892	-6.042165	19	F	T3-Bonon-BE4021	197	199	202	216	0	0	218	220	0	0	207	207	208	234	205	239	278	290	213	219
2016	dec	16	Bonon	T3	10	BE4021	6.798892	-6.042165	20	F	T3-Bonon-BE4021	191	195	204	216	276	278	218	238	164	174	211	211	204	236	179	179	281	290	222	225
2016	dec	16	Bonon	T3	10	BE4021	6.798892	-6.042165	23	F	T3-Bonon-BE4021	191	195	202	220	264	266	220	234	166	198	203	207	234	234	179	241	290	290	213	225
2016	dec	16	Bonon	T3	10	BE4021	6.798892	-6.042165	24	F	T3-Bonon-BE4021	181	191	202	212	268	274	218	218	174	204	203	203	204	204	197	211	281	290	216	219
2016	dec	16	Bonon	T3	10	BE4021	6.798892	-6.042165	25	F	T3-Bonon-BE4021	0	0	202	220	278	302	218	224	166	166	205	207	222	236	0	0	290	290	213	228
2016	dec	16	Bonon	T3	10	BE4021	6.798892	-6.042165	26	F	T3-Bonon-BE4021	191	191	232	232	0	0	0	0	180	194	0	0	206	216	179	209	287	290	213	219
2016	dec	16	Bonon	T3	10	BE4021	6.798892	-6.042165	27	F	T3-Bonon-BE4021	191	191	202	204	229	249	218	220	164	204	0	0	204	248	197	201	290	290	210	225
2016	dec	16	Bonon	T3	10	BE4021	6.798892	-6.042165	28	F	T3-Bonon-BE4021	191	195	204	208	268	278	220	232	182	182	201	203	194	234	179	179	293	296	207	228
2016	dec	16	Bonon	T3	10	BE4021	6.798892	-6.042165	29	F	T3-Bonon-BE4021	0	0	204	204	264	310	218	234	0	0	203	203	0	0	179	179	281	290	216	219
2016	dec	16	Bonon	T3	10	BE4021	6.798892	-6.042165	30	F	T3-Bonon-BE4021	181	203	190	218	254	268	214	214	166	176	205	207	208	224	199	199	281	296	210	216
2016	dec	16	Bonon	T3	10	BE4021	6.798892	-6.042165	31	F	T3-Bonon-BE4021	191	197	202	204	266	266	0	0	176	176	205	209	216	226	205	205	290	290	210	219
2016	dec	16	Bonon	T3	10	BE4021	6.798892	-6.042165	32	F	T3-Bonon-BE4021	191	191	218	224	233	286	232	234	202	204	201	209	214	234	197	223	287	290	213	219
2016	dec	16	Bonon	T3	10	BE4021	6.798892	-6.042165	33	F	T3-Bonon-BE4021	0	0	210	224	306	306	224	228	0	0	203	209	226	232	179	201	290	290	213	213
2016	dec	16	Bonon	T3	10	BE4021	6.798892	-6.042165	34	F	T3-Bonon-BE4021	191	191	196	210	256	262	0	0	172	172	205	209	208	212	179	197	281	287	219	219
2016	dec	16	Bonon	T3	10	BE4021	6.798892	-6.042165	35	F	T3-Bonon-BE4021	191	191	204	206	256	256	214	234	164	168	207	207	228	238	179	179	281	290	216	222
2016	dec	16	Bonon	T3	10	BE4021	6.798892	-6.042165	51	F	T3-Bonon-BE4021	0	0	196	220	249	264	218	218	172	176	205	213	194	200	179	179	281	290	219	222
2016	dec	16	Bonon	T3	10	BE4021	6.798892	-6.042165	52	F	T3-Bonon-BE4021	199	231	202	210	262	262	224	228	172	172	203	203	202	214	181	181	290	290	219	225
2016	dec	16	Bonon	T3	10	BE4021	6.798892	-6.042165	53	F	T3-Bonon-BE4021	191	191	206	214	252	252	218	220	180	202	205	205	202	232	0	0	284	290	216	219
2016	dec	16	Bonon	T3	10	BE4021	6.798892	-6.042165	54	F	T3-Bonon-BE4021	197	197	208	224	266	286	214	220	166	176	203	203	206	214	179	203	284	287	219	222
2016	dec	16	Bonon	T3	10	BE4021	6.798892	-6.042165	55	F	T3-Bonon-BE4021	191	191	202	204	262	262	214	218	178	178	0	0	204	242	159	181	287	290	219	222
2016	dec	16	Bonon	T3	10	BE4022	6.797846	-6.039936	40	F	T3-Bonon-BE4022	201	201	208	214	266	268	214	218	164	164	0	0	226	242	179	187	281	290	213	219
2016	dec	16	Bonon	T3	10	BG4010	6.802025	-6.017057	42	F	T3-Bonon-BG4010	191	191	204	204	260	262	218	230	164	164	203	207	204	218	0	0	284	287	219	219
2016	dec	16	Bonon	T3	10	BG4010	6.802025	-6.017057	43	F	T3-Bonon-BG4010	191	199	202	214	266	270	220	234	164	198	207	207	206	222	0	0	281	287	219	219
2016	dec	16	Bonon	T3	10	BG4010	6.802025	-6.017057	44	F	T3-Bonon-BG4010	191	193	196	216	249	258	224	258	166	180	203	205	202	212	199	199	290	290	219	219
2016	dec	16	Bonon	T3	10	BG4010	6.802025	-6.017057	45	F	T3-Bonon-BG4010	191	191	204	224	0	0	218	220	0	0	203	213	210	216	183	191	287	287	213	216
2016	dec	16	Bonon	T3	10	BG4010	6.802025	-6.017057	46	F	T3-Bonon-BG4010	191	191	196	196	249	266	214	214	164	172	205	205	202	214	0	0	287	290	219	219
2016	dec	16	Bonon	T3	10	BG4010	6.802025	-6.017057	47	F	T3-Bonon-BG4010	183	183	0	0	0	0	218	232	174	202	201	203	222	224	179	217	281	290	0	0
2016	dec	16	Bonon	T3	10	BG4010	6.802025	-6.017057	48	F	T3-Bonon-BG4010	191	191	202	202	249	268	214	214	176	176	203	205	222	228	179	183	290	290	0	0
2016	dec	16	Bonon	T3	10	BG4010	6.802025	-6.017057	49	M	T3-Bonon-BG4010	0	0	202	202	231	274	224	254	180	180	203	209	232	232	179	179	287	290	216	225
2016	dec	16	Bonon	T3	10	BG4010	6.802025	-6.017057	50	M	T3-Bonon-BG4010	203	203	224	224	245	252	216	224	0	0	201	205	230	230	0	0	281	287	219	219
2016	dec	16	Bonon	T3	10	BG4010	6.802025	-6.017057	77	M	T3-Bonon-BG4010	0	0	196	196	284	284	0	0	168	172	203	203	240	240	0	0	281	290	219	219
2016	dec	16	Bonon	T3	10	BG4010	6.802025	-6.017057	78	M	T3-Bonon-BG4010	0	0	216	216	262	264	0	0	172	182	209	209	206	206	0	0	287	290	219	219
2016	dec	16	Bonon	T3	10	BG4010	6.802025	-6.017057	80	F	T3-Bonon-BG4010	191	191	196	212	274	274	226	228	182	182	203	203	206	232	181	197	284	290	219	219
2016	dec	16	Bonon	T3	10	BG4010	6.802025	-6.017057	81	F	T3-Bonon-BG4010	191	205	202	220	243	258	220	226	166	178	205	205	228	246	179	191	281	287	219	225
2016	dec	16	Bonon	T3	10	BG4010	6.802025	-6.017057	82	F	T3-Bonon-BG4010	191	193	204	208	243	243	218	218	166	166	201	201	212	242	187	187	281	290	213	234
2016	dec	16	Bonon	T3	10	BG4010	6.802025	-6.017057	83	F	T3-Bonon-BG4010	197	197	196	204	249	272	214	234	164	176	203	203	214	224	0	0	278	290	204	219
2016	dec	16	Bonon	T3	10	BG4010	6.802025	-6.017057	84	F	T3-Bonon-BG4010	0	0	202	210	268	270	214	236	180	204	203	215	204	236	0	0	281	290	210	219
2016	dec	16	Bonon	T3	10	BG4010	6.802025	-6.017057	85	F	T3-Bonon-BG4010	191	197	218	224	262	264	220	220	164	164	205	205	204	206	0	0	290	290	219	219
2016	dec	16	Bonon	T3	10	BG4020	6.800583	-6.040877	9	M	T3-Bonon-BG4020	201	201	202	202	249	280	226	238	180	248	209	213	224	224	259	259	281	287	204	225
2016	dec	16	Bonon	T3	10	BG4020	6.800583	-6.040877	10	F	T3-Bonon-BG4020	191	191	202	204	249	262	218	218	166	182	203	213	206	210	179	179	281	290	219	219
2016	dec	16	Bonon	T3	10	BG4020	6.800583	-6.040877	11	F	T3-Bonon-BG4020	191	199	204	210	260	290	218	234	176	208	205	207	228	232	181	181	281	290	210	213
2016	dec	16	Bonon	T3	10	BG4020	6.800583	-6.040877	12	F	T3-Bonon-BG4020	0	0	204	214	262	264	0	0	174	182	203	203	202	206	187	211	284	290	207	219
2016	dec	16	Bonon	T3	10	BG4020	6.800583	-6.040877	13	F	T3-Bonon-BG4020	197	197	202	208	245	278	218	241	200	202	203	209	222	234	179	233	281	281	216	219
2016	dec	16	Bonon	T3	10	BG4020	6.800583	-6.040877	14	F	T3-Bonon-BG4020	193	195	202	204	0	0	214	218	166	166	205	205	204	206	179	205	281	290	207	225
2017	mar	13	Bonon	T4	11	BE4008	6.799628	-6.01699	10	M	T4-Bonon-BE4008	191	191	202	202	258	258	218	234	172	176	205	205	228	228	227	227	284	290	219	222
2017	mar	13	Bonon	T4	11	BE4008	6.799628	-6.01699	11	F	T4-Bonon-BE4008	183	183	196	220	264	274	214	228	172	190	203	203	194	210	179	253	284	290	216	219
2017	mar	13	Bonon	T4	11	BE4008	6.799628	-6.01699	12	F	T4-Bonon-BE4008	193	193	204	206	298	300	218	224	166	166	203	203	230	240	177	227	290	293	225	228
2017	mar	13	Bonon	T4	11	BE4008	6.799628	-6.01699	29	F	T4-Bonon-BE4008	191	191	202	210	262	286	218	236	174	174	209	213	236	236	179	179	278	281	210	228
2017	mar	13	Bonon	T4	11	BE4008	6.799628	-6.01699	30	F	T4-Bonon-BE4008	191	191	204	214	264	270	226	230	164	180	0	0	214	230	179	179	284	290	219	219
2017	mar	13	Bonon	T4	11	BE4008	6.799628	-6.01699	31	F	T4-Bonon-BE4008	191	197	202	202	245	252	214	228	166	172	0	0	204	206	195	201	284	290	216	219
2017	mar	13	Bonon	T4	11	BE4008	6.799628	-6.01699	32	F	T4-Bonon-BE4008	181	207	196	220	245	252	218	264	164	164	0	0	234	234	181	193	302	308	216	219
2017	mar	13	Bonon	T4	11	BE4008	6.799628	-6.01699	33	F	T4-Bonon-BE4008	195	199	222	224	272	272	218	218	168	168	207	207	202	226	183	225	281	290	219	219
2017	mar	13	Bonon	T4	11	BE4008	6.799628	-6.01699	34	F	T4-Bonon-BE4008	195	205	214	214	249	264	0	0	164	180	203	203	206	222	179	209	281	290	219	219
2017	mar	13	Bonon	T4	11	BE4008	6.799628	-6.01699	35	F	T4-Bonon-BE4008	201	203	202	222	260	266	214	220	164	164	205	209	196	238	179	201	287	290	219	219
2017	mar	13	Bonon	T4	11	BE4008	6.799628	-6.01699	36	F	T4-Bonon-BE4008	181	181	208	222	245	262	0	0	168	168	203	203	206	214	0	0	0	0	219	222
2017	mar	13	Bonon	T4	11	BE4008	6.799628	-6.01699	37	F	T4-Bonon-BE4008	191	191	202	202	260	262	214	220	168	178	203	203	214	220	205	263	290	290	219	219
2017	mar	13	Bonon	T4	11	BE4008	6.799628	-6.01699	38	M	T4-Bonon-BE4008	181	181	196	196	245	264	214	218	172	174	181	201	204	204	195	195	284	290	213	222
2017	mar	13	Bonon	T4	11	BE4008	6.799628	-6.01699	39	M	T4-Bonon-BE4008	187	187	208	208	260	260	220	234	164	178	0	0	230	230	183	183	284	290	219	219
2017	mar	13	Bonon	T4	11	BE4008	6.799628	-6.01699	40	M	T4-Bonon-BE4008	199	199	210	210	270	274	220	226	174	176	209	213	234	234	179	179	281	284	210	219
2017	mar	13	Bonon	T4	11	BG4010	6.802025	-6.017057	27	F	T4-Bonon-BG4010	207	207	196	196	260	286	226	228	164	164	203	215	226	226	211	225	290	290	222	225
2017	mar	13	Bonon	T4	11	BG4010	6.802025	-6.017057	28	F	T4-Bonon-BG4010	181	197	202	222	260	266	218	241	176	176	203	203	204	234	179	181	290	293	213	219
2017	mar	13	Bonon	T4	11	BG4018	6.79621	-6.034411	3	F	T4-Bonon-BG4018	191	195	198	222	260	260	220	234	166	178	191	203	202	210	179	203	281	290	219	219
2017	mar	13	Bonon	T4	11	BG4018	6.79621	-6.034411	4	M	T4-Bonon-BG4018	191	191	206	206	280	280	218	220	166	174	205	205	202	202	239	239	290	290	216	219
2017	mar	13	Bonon	T4	11	BG4018	6.79621	-6.034411	15	M	T4-Bonon-BG4018	195	195	0	0	262	268	218	226	164	174	203	203	212	212	183	183	290	290	210	219
2017	mar	13	Bonon	T4	11	BG4018	6.79621	-6.034411	17	F	T4-Bonon-BG4018	181	181	196	202	258	270	218	226	164	172	0	0	206	240	203	231	284	290	204	213
2017	mar	13	Bonon	T4	11	BG4018	6.79621	-6.034411	18	F	T4-Bonon-BG4018	181	181	196	202	262	266	220	256	166	168	181	203	212	234	199	233	281	287	219	222
2017	mar	13	Bonon	T4	11	BG4018	6.79621	-6.034411	19	F	T4-Bonon-BG4018	217	223	222	224	262	262	218	218	164	174	203	205	202	208	179	255	290	290	213	225
2017	mar	13	Bonon	T4	11	BG4018	6.79621	-6.034411	20	F	T4-Bonon-BG4018	195	195	212	214	260	280	218	228	166	174	205	205	230	236	179	199	290	296	219	219
