# Supplementary material for: Population genetics of Glossina palpalis palpalis in sleeping sickness foci of Côte d’Ivoire before and after vector control
Source: Infect Genet Evol. 2019 Nov;75:103963. doi: 10.1016/j.meegid.2019.103963 (PMC6853165; doi:10.1016/j.meegid.2019.103963)
Supplement: Supplementary Table S2 — Microsatellite markers used for genotype Glossina palpalis palpalis (T anneal: annealing temperature in °C; nb of cycles: number of cycles). [file mmc2.txt]

Table 2: Microsatellite markers used for genotype Glossina palpalis palpalis (T anneal: annealing temperature in °C; nb of cycles: number of cycles)
Locus	Microsatellite motif	Primer sequences 5’ - 3’	T anneal	Programs	nb of cycles	Size range
55.3 (X)	(GT)GC(GT)	M1355.3F: CACGACGTTGTAAAACGACGTACTCAACGTGGTGCTTAAAGTTG	51	T anneal +5°C/-0,5°C/cyclex10 then x30 at Tanneal	40	159- 209
		55.3R: GTCTGAGATAGGACCATTTATCG
pGp13 (X)	(GT)TT(GT)	M13PgP13F: CACGACGTTGTAAAACGACAAAATAACGAACGGGTGCAG	54.5	T anneal +5°C/-0,5°C/cyclex10 then x30 at Tanneal	40	176- 242
		Pgp13R: GACGCACGCACATAGTTACG
pGp24	(TA)CA(TA)T(GT)	M13Pgp24F: CACGACGTTGTAAAACGACAATTCCCGCCGGTAAAGTT	53.5	T anneal +5°C/-0,5°C/cyclex10 then x30 at Tanneal	40	195- 225
		Pgp24R: TGTTTGCGTATGCATCTGTG
B3	(GA)	M13B3F: CACGACGTTGTAAAACGACTTCGCTTTTGTCAGAAGTG	55	T anneal +5°C/ 0,5°C/cyclex10 then x30 at Tanneal	40	181-195
		B3R: TCCCAGACGGTTCATATTAC
B104 (X)	(GA)	M13B104F: CACGACGTTGTAAAACGACACGATTGTTCTTCTTCATTCC	52	T anneal +5°C/-0,5°C/cyclex10 then x30 at Tanneal	40	171-227
		B104R: AAGAAGCCAAACTTTCAACGCTCGC
B110 (X)	(GA)	M13B110F: CACGACGTTGTAAAACGACATAGATCGGCTAAATCCATGTAG	51.5	T anneal +5°C/-0,5°C/cyclex10 then x30 at Tanneal	40	161-211
		B110R: TTTATTGCTTGTAGTGGTGAGAG
C102	(TGA)	M13C102F: CACGACGTTGTAAAACGACCGTTAAATTGTCACGATGAAG	52	T anneal +5°C/-0,5°C/cyclex10 then x30 at Tanneal	40	257-278
		C102R: AGCACATTTTTGGTACATTTATACC
GpCAG133	(CAG)	M13GpCAG133F: CACGACGTTGTAAAACGACATTTTTGCGTCAACGTGA	50	T anneal +5°C/-0,5°C/cyclex10 then x30 at Tanneal	40	184-208
		GpCAG133R : ATGAGGATGTTGTCCAGTTT
pGp20	(AG)	M13pGp20F: CACGACGTTGTAAAACGACCGCATACAAGCAATGGG	54	T anneal +5°C/-0,5°C/cyclex10 then x30 at Tanneal	40	234-330
		pGp20R: AGCAAGGAATCAGACGACA
pGp27	(CT)	M13pGp27F: CACGACGTTGTAAAACGACCGGCTCGGATTTATGTCT	54	T anneal +5°C/-0,5°C/cyclex10 then x30 at Tanneal	40	141-195
		pGp27R: GTGACAGCAAAAGTCTCCAA
